# Supplementary material for: Form Meets Function: Fiber Architecture Directs Proliferation and Differentiation in Gingival Keratinocytes
Source: Cells. 2026 Feb 5;15(3):300. doi: 10.3390/cells15030300 (PMC12896891; doi:10.3390/cells15030300)
Supplement: Supplementary file 1 [file cells-15-00300-s001.zip]

Archive with 5 entries (5 files):
- Supplemental Information MDPI Cells_TS_V3_IR (002).pdf
- Protein Intensity_raw data referenced within the manuscript Fig 7.prism
- Raw Data RNA_amount referenced within the manuscript Fig 9.prism
- Results_raw data ddPCR referenced within the manuscript Fig 6.prism
- siRNA_Raw Data on control surfaces Figure 8_10.prism
